# Supplementary material for: Exploring Nanofiltration for Transport of Small Molecular Species for Application in Artificial Kidney Devices to Treat End-Stage Kidney Disease
Source: Membranes (Basel). 2025 Jun 2;15(6):168. doi: 10.3390/membranes15060168 (PMC12195112; doi:10.3390/membranes15060168)
Supplement: Supplementary file 1 [file membranes-15-00168-s001.zip]

Archive with 1 entries (1 files):
- membranes-3648077-supplementary.pdf
